# Supplementary material for: Expression and potential regulatory functions of Drosophila octopamine receptors in the female reproductive tract
Source: G3 (Bethesda). 2024 Jan 19;14(3):jkae012. doi: 10.1093/g3journal/jkae012 (PMC10917510; doi:10.1093/g3journal/jkae012)
Supplement: jkae012_Supplementary_Data [file jkae012_supplementary_data.zip]

Archive with 2 entries (2 files):
- Supplementary_Video_1_Legend_G3-2023-404756.docx
- Supplementary_Video_1_G3-2023-404756.mp4
